# Supplementary material for: Exosomal miRNA Profiling in Vitreous Humor in Proliferative Diabetic Retinopathy
Source: Cells. 2022 Dec 28;12(1):123. doi: 10.3390/cells12010123 (PMC9818905; doi:10.3390/cells12010123)
Supplement: Supplementary file 1 [file cells-12-00123-s001.zip]

Archive with 1 entries (1 files):
- cells-2057099-supplementary.pdf
